# Supplementary material for: Quantitative Proteomic Analysis of the Hfq-Regulon in Sinorhizobium meliloti 2011
Source: PLoS One. 2012 Oct 30;7(10):e48494. doi: 10.1371/journal.pone.0048494 (PMC3484140; doi:10.1371/journal.pone.0048494)
Supplement: Table S1 — Proteins positively regulated by Hfq. Proteins showing L/H ratios <0.5 for at least one subcellular fraction (C, cytoplasmic-enriched; M. membrane-enriched; P, periplasm-enriched) are listed by replicon (pSymA, pSymB or chromosome) according to their increasing annotation code. The number of biological replicates in which the polypeptide could be quantified is indicated between parentheses. For n = 3 biological replicates, average values are followed by its ± standard deviation. (XLSX) [file pone.0048494.s002.xlsx]

## Sheet: Hoja1
Proteins positively regulated by Hfq (L/H < 0.5)
Regulatory rank	0.5 to 0.3-fold
	0.3 to 0.1-fold
	< 0.1-fold
*	The number of biological replicates in which the polypeptide could be quantified is indicated between parentheses. For n=3 biological replicates, average values are followed by its ± standard deviation.
**	BB: Barra Bily et al. 2010, TQ: Torres Quesada et al. 2010, ↓: repressed, ↑: accumulated, exp: exponential phase, stat: stationary phase
***	Fold change in mRNA calculated from data reported in Torres Quesada et al. 2010 (TQ) or Gao et al 2010 (G).
	Correlated fold change in protein and mRNA
	Inverse fold change in protein and mRNA
Annotation code	Protein (biological fuction)	L/H ratio in fraction *			Identified by others
		C	M	P	Protein**	mRNA***
RM163_077	P077 (Rhizobium phage 16-3 - overlaps the 3' end of a putative proline tRNA gene)	0.05 (2)	-	0.07 (2)
SMa1086	Putative uncharacterized protein	0.29 (2)	0.52 ± 0.15 (3)	-
SMa1118	HspC2 (heat shock protein)	0.08 ± 0.02 (3)	0.39 ± 0.05 (3)	-
SMa1131	Metallo-beta-lactamase superfamily protein	-	0.34 ± 0.01 (3)	-
SMa1149	Putative uncharacterized protein	0.53 ± 0.11 (3)	-	0.26 (2)		0.15 (TQ)
SMa1158	Signal peptide protein	-	-	0.39 ± 0.08 (3)		0.29 (TQ)
SMa1169	Hypothetical protein	-	-	0.43 ± 0.09 (3)
SMa1170	Conserved hypothetical protein	-	-	0.49 ± 0.14 (3)		0.41 (TQ)
SMa1182	NosZ (nitrous-oxide reductase)	-	-	0.18 (2)		0.38 (TQ)
SMa1184	NosF (ATPase)	-	0.45 ± 0.16 (3)	-
SMa1191	Hmp (2-dehydro-3-deoxyphospho-octonate aldolase)	-	-	0.41 ± 0.14 (3)
SMa1231	Putative uncharacterized protein	-	-	0.28 (2)
SMa1243	Azu1 (pseudoazurin)	-	-	0.40 (2)		0.31 (TQ)
SMa1266	HemN (coproporphyrinogen III oxidase)	-	-	0.19 (2)		0.21 (TQ)
SMa1296	AdhA (alcohol dehydrogenase)	0.46 ± 0.15 (3)	-	0.32 ± 0.12 (3)		0.11 (TQ)
SMa2379	KatB (catalase/peroxidase)	-	-	0.30 (2)		0.65 (G)
SMb20262	Aldehyde dehydrogenase	-	-	0.38 ± 0.07 (3)
SMb20484	SupA (putative ABC transporter, periplasmic sugar-binding protein)	-	-	0.31 (2)		0.11 (G)
SMb20488	Putative isomerase	-	-	0.30 (2)		0.05 (G)
SMb20724	Conserved hypothetical exported protein	-	-	0.50 ± 0.12 (3)		2.25 (G), 2.01 (TQ)
SMb20895	AraA (ABC transporter, periplasmic solute-binding protein)	-	-	0.31 (2)	TQ ↓
SMb20902	ABC transporter, periplasmic solute-binding protein	-	-	0.49 (2)
SMb20935	ExsI (putative transcriptional regulator)	-	-	0.46 (2)		0.72 (G)
SMb20961	ExoP (succinoglycan biosynthesis transport protein)	-	0.49 ± 0.03 (3)	-		1.88 (G)
SMb21133	Putative sulfate uptake ABC transporter, periplasmic solute-binding protein	-	-	0.46 ± 0.19 (3)
SMb21431	Putative uncharacterized protein	-	-	0.49 (2)
SMb21432	Putative iron uptake ABC transporter, periplasmic solute-binding protein	-	-	0.39 (2)
SMb21523	MinD (putative cell division inhibitor protein)	-	0.48 ± 0.14 (3)	-
SMb21549	ThtR (3-phosphoshikimate 1-carboxyvinyltransferase)	-	-	0.48 ± 0.07 (3)	BB ↑ stat
SMb21630	Putative uncharacterized protein	0.53 ± 0.16 (3)	-	0.27 ± 0.10 (3)		4.20 (G)
SMb21631	NspC (putative carboxynorspermidine decarboxylase protein)	-	-	0.33 (2)		4.86 (G)
SMc00025	PpdK (pyruvate, phosphate dikinase)	-	-	0.29 (2)
SMc00077	ThrC1 (probable threonine synthase)	-	0.45 (2)	-
SMc00154	Gor (probable glutathione reductase)	-	-	0.44 (2)
SMc00187	FbcF (probable ubiquinol-cytochrome C reductase iron-sulfur subunit)	-	-	0.33 ± 0.16 (3)
SMc00246	Qor (probable quinone oxidoreductase)	-	-	0.40 (2)
SMc00333	AroA (putative 3-phosphoshikimate 1-carboxyvinyltransferase)	-	-	0.46 ± 0.08 (3)
SMc00394	GuaA (GMP synthase [glutamine-hydrolyzing] - glutamine amidotransferase)	-	-	0.32 (2)
SMc00402	Hypothetical signal peptide protein	-	-	0.43 (2)
SMc00480	Icd (isocitrate dehydrogenase)	-	-	0.35 (2)
SMc00488	PurL (phosphoribosylformylglycinamidine synthase 2)	-	-	0.39 (2)
SMc00526	TyrS (tyrosyl-tRNA synthetase)	-	-	0.49 (2)
SMc00574	FabF (3-oxoacyl-[acyl-carrier-protein] synthase 2)	-	-	0.36 (2)
SMc00714	PlsC (putative 1-acyl-SN-glycerol-3-phosphate acyltransferase)	-	0.2449 (2)	-
SMc00762	Putative glutamine synthetase	-	0.4149 (2)	-
SMc00774	AcsA1 (acetoacetyl-coenzyme A synthetase)	-	-	0.28 (2)		0.52 (G)
SMc00777	Putative uncharacterized protein	0.42 ± 0.13 (3)	-	-
SMc00815	Inosine-5'-monophosphate dehydrogenase	0.31 (2)	-	-
SMc00853	Hypothetical transmembrane protein	-	0.53 ± 0.12 (3)	-		0.66 (G)
SMc00897	PmbA (hypothetical PmbA protein)	-	-	0.50 (2)
SMc00908	IleS (probable isoleucyl-tRNA synthetase)	-	-	0.16 (2)
SMc00986	Putative uncharacterized protein	-	-	0.05 (2)		0.40 (G)
SMc01027	KdsA (probable 2-dehydro-3-deoxyphosphooctonate aldolase)	-	-	0.38 ± 0.03 (3)		0.71 (G)
SMc01048	Hfq (RNA binding protein)	0.07 (2)	0.05 ± 0.01 (3)	-		0.0022 (G)
SMc01144	Rph (ribonuclease PH)	0.53 ± 0.16 (3)	-	-
SMc01174	CysK2 (cysteine synthase)	-	-	0.40 (2)
SMc01233	Sbb (single-stranded DNA-binding protein)	-	-	0.38 (2)
SMc01237	NrdJ (vitamin B12-dependent ribonucleotide reductase)	0.09 (2)	-	-		0.54 (G)
SMc01308	RplD (50S ribosomal protein L4)	-	0.47 (2)	-
SMc01311	TufA (ABC transporter, periplasmic solute-binding protein)	-	-	0.49 ± 0.02 (3)
SMc01314	RpsL (30S ribosomal protein S12)	-	0.35 (2)	-
SMc01319	RplJ (50S ribosomal protein L10)	-	-	0.34 (2)
SMc01350	GatB (aspartyl/glutamyl-tRNA(Asn/Gln) amidotransferase subunit B)	-	-	0.35 (2)
SMc01352	GatA (glutamyl-tRNA(Gln) amidotransferase subunit A)	-	-	0.31 (2)
SMc01500	SmoS (probable sorbitol 2-dehydrogenase)	-	-	0.42 ± 0.16 (3)		0.19 (G)
SMc01501	MtlK (flavohemoprotein, probable mannitol 2-dehydrogenase)	-	-	0.41 ± 0.08 (3)
SMc01503	Carbohydrate kinase	-	-	0.36 (2)		0.68 (G)
SMc01504	RsiB1 (anti-anti-sigma factor)	-	-	0.44 ± 0.18 (3)
SMc01514	Putative uncharacterized protein	-	-	0.44 (2)
SMc01531	KdgK (putative 2-dehydro-3-deoxygluconokinase)	-	-	0.48 (2)		0.35 (G)
SMc01578	AatA (aspartate aminotransferase A)	-	-	0.45 ± 0.12 (3)
SMc01588	Putative aldehyde dehydrogenase	-	-	0.46 (2)
SMc01628	Putative polyol ABC transporter, periplasmic solute-binding component	-	-	0.41 (2)		0.23 (G)
SMc01731	Putative uncharacterized protein	-	0.44 ± 0.18 (3)	-
SMc01732	DapA (2,3,4,5-tetrahydropyridine-2,6-dicarboxylate N-succinyltransferase)	-	-	0.42 ± 0.15 (3)
SMc01800	CtaA (heme A synthase)	-	0.43 (2)	-		4.32 (G)
SMc01834	Putative uncharacterized protein	0.23 (2)	0.21(2)	-	BB ↑ stat	1.60 (G)
SMc01853	DjlA (DnaJ-like protein)	-	-	0.48 (2)		1.73 (G)
SMc01864	MurD (UDP-N-acetylmuramoylalanine--D-glutamate ligase)	-	-	0.50 (2)
SMc01934	ProS (prolyl-tRNA synthetase)	-	-	0.33 (2)
SMc02083	Methyltransferase	-	-	0.45 ± 0.09 (3)
SMc02123	Putative uncharacterized protein	-	-	0.46 (2)
SMc02141	PhoU (phosphate transport system protein)	-	-	0.47 (2)
SMc02148	Putative uncharacterized protein	-	0.46 (2)	-		0.41 (G), 0.41 (TQ)
SMc02163	Putative uncharacterized protein	-	-	0.41 ± 0.03 (3)
SMc02169	FrcA (putative fructose ABC-type transport system, ATPase component)	-	0.29 (2)	-
SMc02172	FrcR (transcriptional regulator, ROK family)	-	0.44 (2)	-
SMc02273	RkpA (putative fatty acid synthase)	-	0.51 (2)	-
SMc02275	PncA (putative pyrazinamidase/nicotinamidase)	-	-	0.50 (2)
SMc02344	Putative glycine-betaine and choline ABC transporter, periplasmic solute-binding component	-	-	0.44 (2)	BB ↑ stat	2.23 (G)
SMc02390	Gst7 (putative glutathion-S-transferase)	-	-	0.43 ± 0.21 (3)
SMc02479	Mdh (Malate dehydrogenase)	-	-	0.29 (2)
SMc02480	SucC (probable glyceraldehyde 3-phosphate dehydrogenase)	-	-	0.36 ± 0.06 (3)
SMc02481	SucD (probable aconitate hydratase)	-	-	0.36 ± 0.10 (3)
SMc02501	AtpD (ATP synthase subunit beta)	-	-	0.32 (2)	BB ↓ exp/stat	0.33 (G)
SMc02514	Putative glycerol-3-phosphate and glycerol ABC transporter, periplasmic solute-binding component	-	-	0.28 (2)	BB ↓ exp	0.33 (G), 0.24 (TQ)
SMc02562	PckA (phosphoenolpyruvate carboxykinase)	-	-	0.49 (2)		2.91 (G)
SMc02575	HslV (ATP-dependent protease subunit)	0.33 (2)	-	-
SMc02692	RplY (50S ribosomal protein L25)	-	-	0.41 (2)	BB ↓ exp
SMc02717	LeuA (2-isopropylmalate synthase)	-	-	0.50 (2)
SMc02735	Putative uncharacterized protein	-	-	0.50 ± 0.07 (3)		0.66 (G)
SMc02755	AhcY (adenosylhomocysteinase)	-	-	0.29 (2)		0.59 (G)
SMc02766	TrpB (tryptophan synthase beta chain)	-	-	0.40 (2)
SMc02788	SecB (protein-export protein)	-	-	0.31 (2)	↓ stat
SMc02804	LeuS (leucyl-tRNA synthetase)	-	-	0.29 (2)
SMc02854	Hypothetical signal peptide protein	-	-	0.47 (2)
SMc02857	DnaK (chaperone protein - Hsp70)	-	-	0.34 (2)
SMc02911	RimP (ribosome maturation factor)	-	-	0.46 (2)
SMc02912	NusA (probable N utilization substance protein A)	-	0.50 ± 0.03 (3)	-
SMc02978	Putative uncharacterized protein	-	0.48 ± 0.14 (3)	0.43 ± 0.07 (3)
SMc03000	RhaP (rhamnose transport system, permease)	-	-	0.16 (2)		0.33 (G)
SMc03157	MetQ (probable D-methionine-binding lipoprotein)	-	-	0.32 ± 0.14 (3)	BB ↓ exp, ↑ stat
SMc03242	TypA (predicted membrane GTPase)	-	0.41 (2)	0.23 (2)
SMc03251	Putative uncharacterized protein	-	0.55 (2)	0.25 (2)		0.48 (TQ)
SMc03253	L-proline cis-4-hydroxylase	-	-	0.31 ± 0.10 (3)		0.23 (TQ)
SMc03259	Putative uncharacterized protein	-	-	0.44 ± 0.14 (3)		0.58 (G)
SMc03783	CtpA (Putative carboxy-terminal processing protease signal peptide protein)	-	-	0.50 (2)
SMc03846	AcnA (aconitase)	-	-	0.34 ± 0.08 (3)		0.68 (G)
SMc03857	Ffh (probable signal recognition particle protein (fifty-four homolog))	-	0.29 (2)	-
SMc03885	HisC2 (2,3,4,5-tetrahydropyridine-2,6-dicarboxylate N-succinyltransferase)	-	-	0.43 ± 0.18 (3)		2.16 (G)
SMc03938	PntB (NAD(P)-transhydrogenase subunit beta)	-	0.39 ± 0.09 (3)	-		0.39 (G)
SMc03950	PntAa (NAD(P)-transhydrogenase subunit alpha part 1)	-	0.28 ± 0.01 (3)	-		0.41 (G)
SMc03978	Tkt2 (probable transketolase)	-	-	0.28 (2)		1.53 (G)
SMc03979	Gap (ubiquinol-cytochrome c reductase iron-sulfur subunit)	-	-	0.35 ± 0.07 (3)
SMc04012	PepF (putative oligoendopeptidase F)	-	-	0.41 (2)
SMc04016	Hss (probable homospermidine synthase)	-	0.45 ± 0.16 (3)	-
SMc04093	AcsA2 (acetyl-coenzyme A synthetase 2)	-	-	0.20 (2)	TQ ↓	0.22 (G)
SMc04251	SmoM (probable periplasmic mannitol-binding protein)	-	-	0.44 (2)		0.26 (G)
SMc04296	FtsZ2 (cell division protein FtsZ 2)	-	-	0.50 ± 0.14 (3)
SMc04304	CobW (probable cobalamine biosynthesis protein)	-	0.23 (2)	-		0.53 (G)
