# Supplementary material for: Quantitative Proteomic Analysis of the Hfq-Regulon in Sinorhizobium meliloti 2011
Source: PLoS One. 2012 Oct 30;7(10):e48494. doi: 10.1371/journal.pone.0048494 (PMC3484140; doi:10.1371/journal.pone.0048494)
Supplement: Table S2 — Proteins negatively regulated by Hfq. Proteins showing L/H ratios >2.0 for at least one subcellular fraction (C, cytoplasmic-enriched; M. membrane-enriched; P, periplasm-enriched) are listed by replicon (pSymA, pSymB or chromosome) according to their increasing annotation code. The number of biological replicates in which the polypeptide could be quantified is indicated between parentheses. For n = 3 biological replicates, average values are followed by its ± standard deviation. (XLSX) [file pone.0048494.s003.xlsx]

## Sheet: Hoja1
Proteins negatively regulated by Hfq (L/H > 2.0)
Regulatory rank	2 to 5-fold
	5 to 10-fold
	< 10-fold
*	The number of biological replicates in which the polypeptide could be quantified is indicated between parentheses. For n=3 biological replicates, average values are followed by its ± standard deviation.
**	BB: Barra Bily et al. 2010, TQ: Torres Quesada et al. 2010, ↓: repressed, ↑: accumulated, exp: exponential phase, stat: stationary phase
***	Fold change in mRNA calculated from data reported in Torres Quesada et al. 2010 (TQ) or Gao et al 2010 (G).
	Correlated fold change in protein and mRNA
	Inverse fold change in protein and mRNA
Annotation code	Protein (biological fuction)	L/H ratio in fraction *			Identified by others
		C	M	P	Protein**	mRNA***
SMa0392	ABC transporter, periplasmic spermidine/putrescine-binding protein	-	4.77 ± 1.09 (3)	-
SMa0495	ABC transporter, periplasmic solute-binding protein	-	-	4.56 (2)
SMa1375	ABC transporter, periplasmic solute-binding protein	-	-	3.75 (2)		2.57 (G)
SMa1507	Putative uncharacterized protein	-	-	3.99 (2)		2.08 (TQ)
SMa1729	Glycine betaine ABC transporter, periplasmic solute-binding protein	4.12 (2)	-	2.73 ± 0.16 (3)
SMa2361	Putative uncharacterized protein	-	3.58 ± 0.45 (3)	-		1.72 (G)
SMb20284	Putative ABC transporter periplasmic spermidineputrescine-binding protein	3.19 ± 0.94 (3)	-	-
SMb20292	Hypothetical immunogenic protein	-	3.86 ± 1.25 (3)	-
SMb20320	TRAP-type periplasmic solute-binding protein	-	-	3.27 (2)
SMb20706	Putative amino acid uptake ABC transporter periplasmic solute-binding protein	-	-	12.3 (2)		3.20 (G)
SMb21151	ABC transporter, periplasmic solute-binding protein	-	-	5.53 (2)		2.35 (TQ)
SMb21196	OppA (oligopeptide ABC transporter)	4.85 ± 0.78 (3)	-	2.36 ± 0.52 (3)		1.53 (G)
SMb21221	Putative sugar amine ABC transporter, periplasmic solute-binding protein	-	-	2.49 (2)
SMb21461	Putative sugar uptake ABC transporter, periplasmic solute-binding protein	-	-	2.51 (2)
SMb21572	Putative amino acid uptake ABC transporter, periplasmic solute-binding protein	-	-	7.81 (2)		2.48 (G), 2.71 (TQ)
SMc00005	FabI1 (enoyl-[acyl-carrier-protein] reductase [NADH] 1)	2.13 ± 1.02 (3)	2.48 ± 0.87 (3)	-		0.62 (G)
SMc00078	Putative methionine ABC transporter, periplasmic solute-binding protein	-	2.40 (2)	-
SMc00140	Putative amino-acid binding periplasmic protein	4.79 ± 0.69 (3)	-	3.19 ± 0.50 (3)	BB ↑ exp-stat	2.57 (G), 5.10 (TQ)
SMc00242	Sugar binding protein	4.99 ± 0.82 (3)	-	3.00 ± 0.40 (3)	BB ↑ exp-est
SMc00565	RplI (50S ribosomal protein L9)	2.04 ± 0.92 (3)	-	-
SMc04045	IlvD (dihydroxy-acid dehydratase)	-	2.35 (2)	-
SMc00770	PotF (probable putrescine-binding periplasmic protein)	4.25 ± 1.18 (3)	-	2.05 ± 0.41 (3)	BB ↓ exp
SMc00784	Fe+3 ABC transporter	2.42 ± 1.28 (3)	3.79 (2)	-	BB ↓ stat
SMc00786	DppA1 (putative amino acid or peptide ABC transporter, periplasmic solute-binding component )	6.25 ± 1.35 (3)	11.25 (2)	2.94 ± 0.02 (3)	BB ↑ exp-stat, TQ ↑	1.61 (G)
SMc00789	DppD1 (putative amino acid or peptide ABC transporter, ATP-binding component)	-	2.08 ± 0.25 (3)	-
SMc00790	DppF1 (putative amino acid or peptide ABC transporter, ATP-binding component)	-	2.05 ± 0.57 (3)	-
SMc00919	HisS (histidyl-tRNA synthetase)	-	3.23 ± 1.90 (3)	-		1.52 (G)
SMc00943	WrbA1 (flavoprotein)	-	2.43 (2)	-		2.14 (TQ)
SMc01430	IlvH (probable acetolactate synthase isozyme III small subunit)	-	3.76 ± 1.45 (3)	-
SMc01449	Putative uncharacterized protein	-	2.63 ± 0.67 (3)	-		0.46 (G)
SMc01496	SmoE (putative C6 polyol ABC transporter, periplasmic solute-binding component)	-	2.29 ± 0.18 (3)	-		0.09 (G)
SMc01525	DppA2 (putative dipeptide binding periplasmic protein)	7.82 ± 1.47 (3)	5.45 (2)	3.85 ± 0.99 (3)	BB ↑ exp-stat, TQ ↓	2.35 (G)
SMc01605	Putative periplasmic binding ABC transporter (Fe3+?)	5.53 ± 1.33 (3)	-	2.92 ± 0.53 (3)
SMc01642	PrbA (ABC transporter, periplasmic solute-binding protein, for proline/betaine uptake at both high and low osmolarities)	-	5.54 ± 0.21 (3)	-		3.39 (G)
SMc01647	Probable ABC transporter	-	-	4.36 (2)		3.29 (G)
SMc01652	Putative putrescine and agmatine ABC transporter, periplasmic solute-binding component	-	-	9.88 (2)
SMc01723	Hypothetical transmembrane protein	9.51 (2)	-	-		0.51 (G)
SMc01808	Putative uncharacterized protein	2.14 ± 0.87 (3)	-	-
SMc01827	Putative uracil and uridine ABC transporter, ATP-binding component	11.54 ± 0.83 (3)	6.79 ± 0.61 (3)	10.99 ± 1.00 (3)		4.08 (G), 7.94 (TQ)
SMc01946	LivK (putative leucine-specific binding protein)	12.05 ± 0.72 (3)	9.96 ± 2.00 (3)	12.23 ± 2.07 (3)	BB ↑ exp-stat, TQ ↑	5.50 (G), 3.68 (TQ)
SMc01948	LivF (probable high-affinity branched-chain amino acid transport ATP-binding ABC transporter )	-	8.57 ± 1.69 (3)	-		11.00 (G), 5.86 (TQ)
SMc01949	LivG (probable high-affinity branched-chain amino acid transport ATP-binding ABC transporter)	-	9.18 ± 1.32 (3)	-		13,74 (G), 3.76 (TQ)
SMc01950	LivM (ABC-type branched-chain amino acid transport system, permease component)	-	8.24 ± 2.63 (3)	-		13.74 (G), 3.03 (TQ)
SMc01966	Putative spermidine/putrescine-binding periplasmic ABC transporter	3.19 ± 1.72 (3)	-	-		2.08 (TQ)
SMc01977	Sugar-binding periplasmic protein	-	3.29 ± 0.23 (3)	-
SMc02111	Putative uncharacterized protein	5.38 (2)	-	-
SMc02118	AppJ (probable general L-amino acid-binding periplasmic ABC transporter)	4.51 ± 0.43 (3)	10.69 ± 1.22 (3)	2.18 ± 0.25 (3)	BB ↓exp, ↑ stat / TQ ↑	2.20 (G), 3.25 (TQ)
SMc02119	AppQ (probable general L-amino acid transport permease ABC transporter)	-	4.84 ± 0.52 (3)	-		4.11 (G), 2.68 (TQ)
SMc02120	AppM (probable general L-amino acid transport permease ABC transporter)	-	10.01 (2)	-
SMc02121	AppP (probable general L-amino acid transport ATP-binding ABC transporter)	-	9.15 ± 1.16 (3)	-	TQ ↑	3.05 (G), 3.86 (TQ)
SMc02171	FrcB (putative fructose ABC-type transport system, periplasmic component)	-	2.56 (2)	-	TQ ↓	0.49 (TQ)
SMc02259	Putative periplasmic binding ABC transporter - aminoacids	10.19 ± 3.66 (3)	5.48 (2)	11.66 ± 0.80 (3)	TQ ↑	6.63 (G), 2.93 (TQ)
SMc02356	Putative branched chain amino acid binding periplasmic ABC transporter	-	-	3.39 (2)		3.29 (G)
SMc02378	Probable glycine betaine ABC transporter, periplasmic substrate-binding component	5.12 ± 0.89 (3)	6.87 (2)	2.66 ± 0.19 (3)
SMc02407	Putative uncharacterized protein	3.09 ± 1.79 (3)	-	-		0.26 (G)
SMc02774	Putative D-fucose, pyruvic acid or L-fucose ABC transporter, periplasmic substrate-binding component	-	-	2.98 (2)
SMc02781	Putative NADH dehydrogenase/NAD	-	2.29 (2)	-
SMc02884	Probable membrane lipoprotein	4.59 ± 1.03 (3)	9.72 (2)	2.63 ± 0.51 (3)	BB ↓ exp	1.53 (G)
SMc03049	FlgL (putative flagellar hook-associated protein)	-	4.64 (2)	-		0.50 (G)
SMc03269	Periplasmic dipeptide transport protein	4.17 ± 0.20 (3)	-	2.33 ± 0.38 (3)
SMc03780	Putative uncharacterized protein	-	2.19 (2)	-
SMc03786	Bfr (Bacterioferritin)	2.41 ± 0.23 (3)	3.16 ± 0.91 (3)	-	BB ↓ exp-stat
SMc03879	PhbA (acetyl-CoA acetyltransferase)	-	2.81 ± 0.35 (3)	-		0.71 (G)
SMc03880	AniA (carbon flux regulator - polyhydroxyalkanoate and exopolysaccharide biosynthesis transcriptional regulator)	-	2.82 (2)	-		0.55 (G)
SMc04460	GlgP (phosphorylase)	-	2.15 (2)	4.97 (2)		0.67 (G)
