# Supplementary material for: Quantitative Proteomic Analysis of the Hfq-Regulon in Sinorhizobium meliloti 2011
Source: PLoS One. 2012 Oct 30;7(10):e48494. doi: 10.1371/journal.pone.0048494 (PMC3484140; doi:10.1371/journal.pone.0048494)
Supplement: Table S3 — Computational search of putative S. meliloti sRNAs with functional homology to enterobacterial GcvB and RyhB sRNAs. This file compiles all results from the different approaches carried out to identify putative functional homologues of GcvB and RyhB sRNAs in S. meliloti 1021 genome. The procedure is fully described in the Text S1 file. (XLS) [file pone.0048494.s004.xls]

## Sheet: SmelC399 targets
SmelC399 sRNA targets
Annotation	Gene	Function	Predicted by	L/H ratio
SMc00228	recG	PROBABLE ATP-DEPENDENT DNA HELICASE PROTEIN	TargetRNA
SMc01375	dnaE1	DNA polymerase III subunit alpha	TargetRNA
SMc03085	fdsC	formate dehydrogenase accessory protein	TargetRNA
SMc04034	SMc04034	PUTATIVE DIPEPTIDE TRANSPORT SYSTEM PERMEASE ABC TRANSPORTER PROTEIN	TargetRNA
SMc00613	acvB	hypothetical protein	TargetRNA
SMc04280	SMc04280	HYPOTHETICAL SIGNAL PEPTIDE PROTEIN	TargetRNA
SMc01311	tuf	elongation factor Tu	TargetRNA
SMc04241	SMc04241	PUTATIVE ACETYLTRANSFERASE PROTEIN	TargetRNA
SMc01490	SMc01490	hypothetical protein	TargetRNA
SMc01934	proS	prolyl-tRNA synthetase	TargetRNA/IntaRNA
SMc03190	cobJ	precorrin-3B C17-methyltransferase	TargetRNA
SMc00040	SMc00040	hypothetical protein	TargetRNA
SMc01227	nerA	PUTATIVE GLYCEROL TRINITRATE (GTN) REDUCTASE PROTEIN	TargetRNA/IntaRNA
SMc04126	SMc04126	PUTATIVE TRANSPORT SYSTEM PERMEASE ABC TRANSPORTER PROTEIN	TargetRNA
SMc00243	SMc00243	PUTATIVE TRANSPORT SYSTEM PERMEASE ABC TRANSPORTER PROTEIN	TargetRNA	3-5x (SMc00242)
SMc01653	SMc01653	PUTATIVE ATP-BINDING ABC putrescine/agmatineTRANSPORTER PROTEIN	TargetRNA	10x (SMc01652)
SMc01920	nuoG1	NADH dehydrogenase gamma subunit	TargetRNA
SMc02292	hsdR	PUTATIVE TYPE I RESTRICTION ENZYME R PROTEIN	TargetRNA
SMc04111	cpaC1	PUTATIVE PILUS ASSEMBLY TRANSMEMBRANE PROTEIN	TargetRNA
SMc02383	SMc02383	hypothetical protein	TargetRNA
SMc03164	xylB	PUTATIVE XYLULOSE KINASE PROTEIN	TargetRNA
SMc01970	SMc01970	hypothetical protein	IntaRNA
SMc01968	SMc01968	transcription regulator protein	IntaRNA
SMc02825	SMc02825	aminopeptidase	IntaRNA
dppD1	dppD1	peptide ABC transporter ATP-binding protein	IntaRNA	2x
sdhD	sdhD	succinate dehydrogenase membrane anchor subunit protein	IntaRNA
SMc00997	SMc00997	hypothetical protein	IntaRNA
SMc00384	SMc00384	transcription regulation protein	IntaRNA
polA	polA	DNA polymerase I	IntaRNA
hemH	hemH	ferrochelatase	IntaRNA
SMc00132	SMc00132	hypothetical protein	IntaRNA
coxO	coxO	cytochrome-C oxidase transmembrane protein	IntaRNA
SMc03827	SMc03827	amino acid efflux transmembrane protein	IntaRNA
SMc03003	SMc03003	hypothetical protein	IntaRNA
SMc01555	SMc01555	hypothetical protein	IntaRNA
SMc01092	SMc01092	transcription regulator protein	IntaRNA
gst11	gst11	glutathione S-transferase	IntaRNA
SMc00023	SMc00023	hypothetical protein	IntaRNA
SMc02734	SMc02734	hypothetical protein	IntaRNA
SMb21047	SMb21047	hypothetical protein	TargetRNA
SMb20358	SMb20358	putative regulatory protein	TargetRNA
SMb21669	SMb21669	hypothetical protein	TargetRNA
SMb21027	SMb21027	hypothetical membrane-anchored protein	TargetRNA
SMb20163	SMb20163	hypothetical protein	TargetRNA
thuG	SMb20327	probable trehalosemaltose transporter permease protein	TargetRNA
SMb20715	SMb20715	putative transcriptional regulator, LysR family protein	TargetRNA
SMb21268	SMb21268	hypothetical membrane-anchored protein	TargetRNA
SMb20106	SMb20106	putative transcriptional regulator protein	TargetRNA
SMb21063	SMb21063	hypothetical nucleotide-binding protein	TargetRNA
SMb21180	SMb21180	putative transcriptional regulator, LysR family protein	TargetRNA/IntaRNA
SMb20350	SMb20350	hypothetical protein	TargetRNA
SMb20461	SMb20461	hypothetical protein	TargetRNA
SMb20898	SMb20898	hypothetical protein	TargetRNA
SMb21455	SMb21455	hypothetical protein	TargetRNA/IntaRNA
SMa0303	SMa0303	putative transcriptional regulator, LysR family protein	TargetRNA
SMa2097	SMa2097	hypothetical protein	TargetRNA
SMa2037	SMa2037	putative oxidoreductase	TargetRNA
SMa0680	SMa0680	amino acid (ornithine, lysine, arginine) decarboxylase, probable	TargetRNA
SMa1597	SMa1597	hypothetical protein	TargetRNA
SMa0473	SMa0473	hypothetical protein	TargetRNA
SMa1770	SMa1770	hypothetical protein	TargetRNA
SMa1362	SMa1362	Putative inner-membrane permease	TargetRNA
nodP1	nodP1	sulfate adenylyltransferase subunit 2	IntaRNA
SMa1838	SMa1838	dehydrogenase	IntaRNA
SMa0922	SMa0922	hypothetical protein	IntaRNA
SMa1686	SMa1686	Two-component response regulator	IntaRNA
SMa1092	SMa1092	hypothetical protein	IntaRNA
SMa0198	SMa0198	ABC transporter permease	IntaRNA
etfA2	etfA2	EtfA2 electron-transport flavoprotein, alpha-subunit	IntaRNA
SMa1677	SMa1677	Metallo-dependent hydrolase	IntaRNA
SMa2023	SMa2023	hypothetical protein	IntaRNA
SMa2197	SMa2197	ABC transporter permease	IntaRNA
SMa2009	SMa2009	hypothetical protein	IntaRNA
nrtA	nrtA	nitrate ABC transporter substrate-binding protein	IntaRNA
SMa1974	SMa1974	hypothetical protein	IntaRNA
SMa1299	SMa1299	TetR family transcriptional regulator	IntaRNA
SMa1322	SMa1322	hypothetical protein	IntaRNA
SMa1156	SMa1156	alcohol dehydrogenase	IntaRNA
SMa0559	SMa0559	4-carboxymuconolactone decarboxylase	IntaRNA
SMa1394	SMa1394	hypothetical protein	IntaRNA
SMa1675	SMa1675	hypothetical protein	IntaRNA
SMa1301	SMa1301	Permease	IntaRNA
SM_b20551	SM_b20551	hypothetical protein	IntaRNA
araH	araH	L-arabinose transporter permease	IntaRNA
SM_b20232	SM_b20232	suagr ABC transporter permease	IntaRNA
SM_b20242	SM_b20242	hypothetical protein	IntaRNA
SM_b21041	SM_b21041	hypothetical protein	IntaRNA
SM_b20746	SM_b20746	hypothetical protein	IntaRNA
cyaG2	cyaG2	adenylate cyclase	IntaRNA
SM_b21022	SM_b21022	autoinducer-2 (AI-2) kinase	IntaRNA
SM_b20143	SM_b20143	glycolic acid ABC transporter permease	IntaRNA
SM_b20268	SM_b20268	hydroxyproline-2-epimerase	IntaRNA
SM_b20024	SM_b20024	ribosomal large subunit pseudouridine synthase B	IntaRNA
algI	algI	hypothetical protein	IntaRNA
phoE	phoE	phosphate uptake ABC transporter permease	IntaRNA
catC	catC	catalase C protein	IntaRNA
SM_b21516	SM_b21516	hypothetical protein	IntaRNA
ddhB	ddhB	CDP-glucose 4,6-dehydratase	IntaRNA
wzy	wzy	membrane protein, Wzy-like polysaccharide polymerase ExoQ	IntaRNA
SM_b21162	SM_b21162	integral membrane transporter protein	IntaRNA

## Sheet: SmelC15-C16 targets
TargetRNA
annotated transporters
SmrC15 seed 7 with GU		7 no GU	9 GU	9 no GU	11 GU	11 no GU	q-prot Hfq	IntaRNA		SmrC16 seed 7 with GU		7 no GU	9 GU	9 no GU	11 GU	11 no GU	q-prot Hfq	IntaRNA		Shared C15-C16 by TargetRNA
SMc00317	SMc00317	+	+	+						SMc02202	SMc02202		+							lacF
SMc02202	SMc02202	+								SMc02512	SMc02512	+	+							livG
SMc01118	SMc01118	+	+	+						SMc02774	SMc02774	+					UP			SMc2202
SMc03167	SMc03167	+								SMc04448	SMc04448									SMc02735
SMc04133	SMc04133									SMc04341	SMc04341	+	+		+					SMc04133
SMc03119	SMc03119			+						SMc02392	SMc02392	+	+	+						SMa1525
SMc03762	SMc03762	+		+						SMc02735	SMc02735	+	+							SMa1021
SMc00509	SMc00509			+		+				SMc02226	SMc02226	+	+	+						SMb21284
ntrB	SMc01042	+	+	+						SMc01788	SMc01788	+	+	+
SMc02485	SMc02485									rpsE	SMc01292	+	+	+	+					Shared C15-C16 by IntaRNA
SMc02735	SMc02735			+		+				SMc03995	SMc03995		+							SMc02324
SMc02383	SMc02383			+						SMc04133	SMc04133									SMa1337
SMc01610	SMc01610	+	+	+						rplW	SMc01307	+								SMa1339
coxN	SMc01983	+	+	+	+	+				SMc00801	SMc00801		+							SMa0709
SMc02886	SMc02886			+		+				SMc04280	SMc04280	+	+							SMa01651
cyaD1	SMc02176			+						SMc03871	SMc03871	+	+		+					SMa0800
livG	SMc01949	+					UP			ctaB	SMc00450		+							SMa0522
motC	SMc03043	+	+	+						SMc00929	SMc00929		+		+					SMa01717
SMc03102	SMc03102	+	+	+						ald	SMc01169	+	+	+	+					SMa1438
SMc04283	SMc04283			+						livG	SMc01949	+					UP			SMb20442
SMc01618	SMc01618	+								SMc02025	SMc02025	+	+							SMb20374
SMc04394	SMc04394	+								pntAb	SMc03939	+	+		+					SMb20568
ureB	SMc01939	+	+	+						SMc00660	SMc00660	+	+	+	+
SMc02519	SMc02519									potH	SMc00772	+					UP			Shared C15-C16 by IntaRNA and TargetRNA
SMc02522	SMc02522									corA2	SMc00874	+								SMc02512	C16
mcpY	SMc03087	+	+	+		+				SMc02246	SMc02246	+								SMc04341	C16
SMc00157	SMc00157	+								SMc02324	SMc02324	+	+	+	+	+				SMc03871	C16
SMc00922	SMc00922	+	+	+						SMc02353	SMc02353	+								SMc02324	C16
tig	SMc02050	+	+	+		+				nuoF2	SMa1525	+	+	+						SMb20284	C16
SMc02471	SMc02471	+	+	+	+	+				SMa0117	SMa0117	+	+	+	+					SMb20442	C16-C15
SMc02618	SMc02618	+	+	+						SMa0118	SMa0118
SMc04298	SMc04298			+		+				SMa0467	SMa0467	+	+	+
SMc04362	SMc04362	+	+	+						SMa0538	SMa0538
nuoF2	SMa1525	+		+		+				SMa1021	SMa1021		+
SMa1769	SMa1769	+								SMa1417	SMa1417		+
SMa0339	SMa0339	+								SMa1032	SMa1032	+
SMa1650	SMa1650	+	+	+		+				idnD	SMa0512		+
SMa0271	SMa0271	+	+	+	+	+				nex18	SMa1077	+
SMa0800	SMa0800	+	+	+	+	+				SMb20464	SMb20464	+	+	+	+	+
SMa0969	SMa0969									SMb21671	SMb21671	+	+
SMa1021	SMa1021									SMb20284	SMb20284		+				UP
SMa1197	SMa1197			+		+				SMb20663	SMb20663	+
SMa1291	SMa1291	+	+	+						SMb20033	SMb20033		+
SMa1325	SMa1325	+		+						exsE	SMb20937		+
SMa1428	SMa1428	+		+						SMb21284	SMb21284	+	+	+	+
nuoD2	SMa1529	+	+	+		+				SMb20139	SMb20139		+		+
SMa2145	SMa2145	+		+		+				SMb20358	SMb20358	+	+		+
SMa1700	SMa1700			+						SMb20442	SMb20442	+	+	+	+
cycA	SMb21367	+	+	+						SMb20515	SMb20515	+
exsG	SMb20933	+		+						SMb21483	SMb21483	+
SMb21506	SMb21506			+		+				lacF	SMb21653	+	+	+
SMb20489	SMb20489	+		+		+
exoI2	SMb21662	+	+	+		+				IntaRNA	top 20 hits per replicon, higher binding energy
SMb21150	SMb21150	+	+	+			UP			chr	pSymA	pSymB
SMb20181	SMb20181	+		+						SMc02202	SMa0271	SM_b20774
SMb20448	SMb20448	+		+		+				SMc03871	SMa1334	pccB
paaA	SMb21640	+		+		+				SMc02324	SMa1339	SM_b20127
SMb21366	SMb21366			+		+				SMc02512	SMa0800	exoW
SMb21441	SMb21441			+		+				SMc04135	SMa1262	SM_b20442
SMb20622	SMb20622	+	+	+						SMc02732	nuoG2	SM_b20130
rkpT2	SMb20822									SMc00499	SMa1717	SM_b21260
lacF	SMb21653	+		+						SMc01588	SMa0522	SM_b20675
adeC2	SMb21278	+		+						fhs	SMa0093	SM_b20374
SMb21284	SMb21284	+	+	+		+				SMc04341	SMa1337	SM_b20931
SMb21355	SMb21355	+								SMc03121	SMa1700	SM_b21545
SMb21492	SMb21492	+								SMc02471	SMa1058	SM_b20144
paaX	SMb21641			+						SMc02795	SMa0079	SM_b20568
SMb20590	SMb20590			+						SMc00798	SMa1438	mocF
SMb20610	SMb20610	+								SMc02775	nifH	SM_b20503
SMb21456	SMb21456			+						SMc00245	SMa0900	SM_b21158
										frk	SMa1651	ivdH
IntaRNA	top 20 hits per replicon, higher binding energy									SMc04252	SMa0709	SM_b21284
chr	pSymA	pSymB								SMc04134	SMa2241	SM_b21597
SMc01588	SMa1334	SM_b20148								SMc00830	SMa2209	SM_b20124
SMc04135	SMa0271	SM_b20180								-21.7 to -14.0	-17.1 to -12.1	-17.7 to -14.2		binding energy (kJ/mol)
SMc02324	SMa1337	pccB								8 out of 20	11 out of 20	8 out of 20		Proportion of transporters
SMc02202	SMa1058	SM_b20127
SMc04134	SMa0093	SM_b20374
cheY2	repB2	SM_b21545
frk	SMa1438	SM_b20569
pntAa	SMa0800	exoW
aglF	SMa0522	SM_b20568
SMc00509	SMa1717	SM_b20144
SMc00499	nuoG2	mocF
aglE	SMa0900	SM_b20503
SMc04252	SMa1431	SM_b20130
SMc00676	SMa1262	SM_b21345
SMc02795	SMa1339	ivdH
SMc00265	SMa0355	iclR
coxN	SMa1651	SM_b21597
SMc00241	SMa0709	SM_b20442
pntAb	norB	SM_b20538
SMc02513	SMa1700	SM_b21604
7 out of 20	9 out of 20	9 out of 20		Proportion of transporters
-18.6 to -14.3	-21.4 to -12.7	-17.1 to -13.8		binding energy (kJ/mol)

## Sheet: reverse TargetRNA transporters
>aapJ
AGCGCAACCGTGCAGACGCGAAAAACGACAACCGAAAAGGTTCAAAAAAATGGCAAGAAGAATTCTGACAGCTCTCGTTGGCGCTGCTGTCGTGGGGAT
Rank	IG	mRNA	Score	Pvalue	IG_start	IG_stop	mRNA_start	mRNA_stop		IgR	Target mRNA	Annotated sRNA within IgR? (1)	overlaps pairing region?	Predicted sRNA within IgR? (2)	overlaps pairing region?
1	aapJ...metC	SMc02118	-250	8.48988e-13	1	50	-50	-1		SMc02544...SMc02543	aapJ - livH	SmelC244	no	no	-
2	SMc01550...SMc01551	SMc02118	-96	0.00110999	219	257	-1	40		SMc02401...SMc02403	aapJ - livH	no	-	no	-
3	dnaB...SMc00562	SMc02118	-93	0.00139743	143	206	-23	47		SMc01000...SMc01001	dppA2 - oppA	SmelC339	no	no	-
4	cyaH...SMc04173	SMc02118	-83	0.00171759	23	57	5	43		rpsT...dnaA	livH - oppA	SmelC063	no	Sm115	no
5	SMc01463...SMc01464	SMc02118	-83	0.00184725	62	104	-2	44
6	glk...SMc02836	SMc02118	-77	0.00392488	13	77	-17	48
7	SMc00185...SMc00184	SMc02118	-88	0.00414248	256	311	-5	50		(1) Schlüter et al 2010 BMC Genomics 17;11:245
8	SMc01661...SMc01662	SMc02118	-74	0.00436531	2	26	20	44		(2) Valverde et al 2008 BMC Genomics 16;9:416.
9	gst2...SMc00038	SMc02118	-83	0.00446026	110	195	-32	46
10	SMc02544...SMc02543	SMc02118	-82	0.0046554	29	84	-11	49
11	SMc02564...alkB	SMc02118	-74	0.00591131	48	82	16	50
12	SMc02401...SMc02403	SMc02118	-78	0.00594641	106	131	23	49
13	pfk...SMc01851	SMc02118	-75	0.00689899	41	73	19	49
14	SMc02847...SMc02848	SMc02118	-76	0.00731851	78	105	6	31
15	SMc03290...SMc04428	SMc02118	-87	0.00854822	166	214	-1	49
16	SMc01970...SMc01971	SMc02118	-76	0.00855708	107	181	-44	47
17	tesB...glnK	SMc02118	-77	0.00910782	17	70	-42	16
18	SMc02434...hemK1	SMc02118	-81	0.00934184	13	71	-49	8
19	panC...SMc01879	SMc02118	-79	0.00983557	170	205	-40	-4
20	SMc02317...SMc02318	SMc02118	-73	0.00988891	35	63	13	48
>dppA1
CCGCGTCAGATAAATTGCGAGAACAAAAACAAATCTGGGAAGCAAGCTCATGAAAAAGCTCACTACTCTCTTGGCAGCGACGGCGATTGCCACGCTGAT
Rank	IG	mRNA	Score	Pvalue	IG_start	IG_stop	mRNA_start	mRNA_stop
1	SMc00785...dppA1	SMc00786	-250	2.3701e-12	428	477	-50	-1
2	SMc00138...SMc00137	SMc00786	-94	0.000563863	30	87	-9	47
3	SMc01036...lipA	SMc00786	-84	0.00178578	18	60	-1	37
4	metZ...SMc02218	SMc00786	-84	0.00280512	142	179	-35	-3
5	SMc00946...glnB	SMc00786	-86	0.00391574	143	231	-50	44
6	SMc03140...SMc03139	SMc00786	-80	0.00551634	164	199	10	44
7	SMc01615...eryC	SMc00786	-73	0.00606502	13	89	-28	49
8	SMc01749...SMc01550	SMc00786	-81	0.00664786	114	176	-20	42
9	SMc00148...SMc00147	SMc00786	-71	0.00852399	1	39	10	49
10	cysK1...SMc00422	SMc00786	-73	0.00932538	25	67	-16	35
11	crtB...SMc02054	SMc00786	-70	0.00970067	66	86	18	39
>dppA2
GATCATCATGAAGAAAAGCCCGAGAAGGGTTAAAAGAGGGAAGCGCAACATGATGCATAAGCTCAACGGACGTTTTCGAGTTCTTGCCGCCTCGGCGGC
Rank	IG	mRNA	Score	Pvalue	IG_start	IG_stop	mRNA_start	mRNA_stop
1	SMc03101...SMc03100	SMc01525	-97	0.00111485	249	312	-13	50
2	SMc01000...SMc01001	SMc01525	-92	0.00137489	50	91	9	50
3	SMc04043...SMc04044	SMc01525	-88	0.00152117	76	142	-13	50
4	pepN...SMc02371	SMc01525	-92	0.00218149	266	363	-48	45
5	SMc03822...leuC	SMc01525	-81	0.0022449	47	102	-48	-4
6	metA...galM	SMc01525	-77	0.00273882	13	37	20	49
7	topA...smf	SMc01525	-83	0.00312376	108	156	-9	41
8	SMc00482...SMc00481	SMc01525	-71	0.00396258	7	32	-14	10
9	pchB...qxtB	SMc01525	-82	0.00449202	71	123	-28	28
10	SMc04198...SMc04199	SMc01525	-80	0.00462777	58	104	-2	48
11	SMc04044...ilvD2	SMc01525	-90	0.00528017	68	142	-33	38
12	SMc02476...SMc02475	SMc01525	-80	0.00548968	5	50	-10	31
13	livJ...SMc00079	SMc01525	-76	0.0055266	2	49	-46	-4
14	SMc01260...SMc01259	SMc01525	-80	0.00570252	123	155	-2	29
15	SMc01439...hflC	SMc01525	-79	0.00573948	150	188	-49	-9
16	SMc00279...SMc00280	SMc01525	-81	0.00606199	154	202	1	49
17	SMc00402...SMc00403	SMc01525	-76	0.00675864	49	137	-37	50
18	SMc00481...icd	SMc01525	-81	0.00680403	157	191	12	47
19	SMc01406...pdxJ	SMc01525	-77	0.00714365	1	21	18	38
20	SMc01543...aacC	SMc01525	-85	0.00717887	374	444	-33	33
21	SMc00116...SMc00117	SMc01525	-77	0.00746334	73	135	-34	38
22	SMc00528...SMc00527	SMc01525	-82	0.00749569	233	270	11	50
23	ftsK...SMc03809	SMc01525	-74	0.0078666	28	108	-26	48
24	folP...SMc00194	SMc01525	-75	0.0084535	100	141	-8	38
25	SMc00744...SMc00743	SMc01525	-74	0.00897545	81	132	-15	40
26	aglE...aglF	SMc01525	-77	0.00968155	90	144	-22	32
>livH
TTAAAAAACAAGAGATCGGACCGACAGGATCCGGTCCAGGGGAAGATTGATGGAGTATTTTGTCCAGCAGCTCGTCAACGGGCTGACGCTTGGGTCTAT
Rank	IG	mRNA	Score	Pvalue	IG_start	IG_stop	mRNA_start	mRNA_stop
1	livH...cysQ	SMc01951	-250	1.3578e-12	1	50	-50	-1
2	SMc04357...SMc04359	SMc01951	-110	0.000162947	46	138	-43	43
3	SMc02401...SMc02403	SMc01951	-95	0.000518163	33	70	-21	14
4	etfA1...hbdA	SMc01951	-92	0.000597084	25	89	-40	19
5	SMc01560...SMc01561	SMc01951	-87	0.000794789	33	82	-41	4
6	SMc03168...SMc03169	SMc01951	-92	0.00151072	143	206	-43	25
7	SMc01557...SMc01558	SMc01951	-90	0.00162784	164	233	-40	26
8	rpsT...dnaA	SMc01951	-98	0.00226527	326	388	-25	48
9	amtB...ftsK	SMc01951	-89	0.0024649	59	94	-44	-8
10	SMc00369...SMc00370	SMc01951	-82	0.00337205	53	103	-8	39
11	SMc01990...SMc01991	SMc01951	-79	0.00363959	82	116	4	42
12	chaC...SMc00712	SMc01951	-85	0.00391648	112	160	-35	16
13	SMc02910...SMc02911	SMc01951	-82	0.00424567	59	89	-44	-13
14	SMc00803...SMc00804	SMc01951	-76	0.00504635	52	86	-31	1
15	iolB...iolE	SMc01951	-78	0.00505353	7	40	-39	-7
16	SMc01589...SMc01590	SMc01951	-80	0.00548968	39	119	-45	43
17	SMc03246...SMc03247	SMc01951	-86	0.00600432	36	105	-30	39
18	SMc02316...SMc02317	SMc01951	-81	0.006198	61	124	-33	30
19	aspS...SMc01757	SMc01951	-77	0.00674113	38	69	-45	-16
20	speB...rpsI	SMc01951	-76	0.00675864	52	85	-41	-6
21	lldD1...SMc01741	SMc01951	-74	0.00699039	10	63	-2	50
22	SMc01956...SMc01957	SMc01951	-90	0.00715863	321	355	-45	-14
23	SMc00386...tatA	SMc01951	-77	0.0080178	76	136	-42	25
24	SMc03093...SMc03092	SMc01951	-77	0.0080178	3	36	-35	-1
25	SMc01628...eryD	SMc01951	-72	0.00883161	34	113	-44	27
26	deoA...upp	SMc01951	-71	0.00920184	42	62	18	37
27	SMc02544...SMc02543	SMc01951	-77	0.00933815	7	91	-42	43
28	moaA...SMc00197	SMc01951	-77	0.00949108	119	145	14	42
29	SMc02895...ilvE1	SMc01951	-76	0.00985479	18	55	-2	40
>oppA
CTTCTCTCCTGCGATCAATGAACCCAAAACGAGGGGAAGGAGAAGAAAAATGGCTTCACTGAAACTCAATCTCAGGGCCGCTGCGCTCATAGGCTCGCT
Rank	IG	mRNA	Score	Pvalue	IG_start	IG_stop	mRNA_start	mRNA_stop
1	gcp...hemC	???	-99	0.000303047	45	92	-56	-7
2	rho...SMc02795	???	-97	0.000429516	96	156	-72	-17
3	SMc01000...SMc01001	???	-90	0.00179018	151	215	-71	-15
4	celR2...rpmG	???	-93	0.00218311	368	406	-94	-52
5	rpsT...dnaA	???	-95	0.00325483	177	233	-69	-15
6	SMc04190...SMc04191	???	-82	0.00383095	6	59	-72	-22
7	SMc00186...SMc00185	???	-72	0.00409087	14	39	-30	-2
8	SMc02553...SMc02552	???	-80	0.00460438	76	134	-72	-9
9	SMc02114...cysE	???	-83	0.00497178	136	193	-53	-3
10	kup1...SMc00928	???	-81	0.00638085	224	267	-49	-3
11	SMc04274...SMc04276	???	-76	0.00650014	80	135	-51	-3
12	glnA...SMc00949	???	-77	0.00686989	26	108	-99	-3
13	SMc04128...SMc04127	???	-87	0.00697315	123	203	-100	-10
14	SMc00606...SMc00607	???	-67	0.00805537	8	24	-31	-15
15	cobN...cobW	???	-69	0.00833446	6	65	-95	-32
16	aapQ...aapJ	???	-71	0.00919798	37	72	-95	-63

## Sheet: Targets of RirA-dep sRNAs
Iron containing or iron metabolism related gene product
>SmelC593						>SmelA080						>SmelA091
Rank	Gene	Synonym	Score	Pvalue
						Rank	Gene	Synonym	Score	Pvalue		Rank	Gene	Synonym	Score	Pvalue
1	SMc02232	SMc02232	-77	0.0011071
2	SMc01902	SMc01902	-76	0.00130876		1	SMc03871	SMc03871	-97	0.000140278		1	smf	SMc01363	-79	0.000266135
3	pstC	SMc02144	-74	0.00182885		2	SMc01029	SMc01029	-94	0.000222789		2	SMc04329	SMc04329	-73	0.000789349
4	fhs	SMc02728	-72	0.00255535		3	SMc01532	SMc01532	-93	0.000259932		3	carB	SMc01215	-70	0.00135921
5	cpaB1	SMc04112	-72	0.00255535		4	SMc02090	SMc02090	-92	0.000303267		4	SMc03868	SMc03868	-70	0.00135921
6	SMc00170	SMc00170	-70	0.00356994		5	SMc01022	SMc01022	-89	0.000481625		5	SMc03001	SMc03001	-67	0.00233999
7	phbB	SMc03878	-70	0.00356994		6	ftsQ	SMc01872	-89	0.000481625		6	SMc03045	SMc03045	-67	0.00233999
8	SMc04211	SMc04211	-70	0.00356994		7	helO	SMc02586	-86	0.00076484		7	SMc00354	SMc00354	-66	0.00280431
9	qor	SMc00246	-69	0.00421925		8	SMc01641	SMc01641	-85	0.000892313		8	SMc01164	SMc01164	-66	0.00280431
10	SMc02787	SMc02787	-69	0.00421925		9	cyaC	SMc01818	-84	0.00104102		9	gidB	SMc02799	-66	0.00280431
11	sun	SMc04090	-68	0.00498636		10	SMc02280	SMc02280	-83	0.0012145		10	pip3	SMc04033	-66	0.00280431
12	cobV	SMc04215	-68	0.00498636		11	parE	SMc01018	-82	0.00141686		11	SMc00914	SMc00914	-65	0.00336061
13	SMc00388	SMc00388	-67	0.00589252		12	perM	SMc00616	-81	0.00165291		12	SMc00550	SMc00550	-64	0.00402705
14	rnhB	SMc00867	-67	0.00589252		13	ftsI	SMc01860	-81	0.00165291		13	rpsT	SMc01152	-64	0.00402705
15	SMc02177	SMc02177	-67	0.00589252		14	SMc02877	SMc02877	-81	0.00165291		14	pdxH	SMc00069	-63	0.00482532
16	SMc00491	SMc00491	-65	0.00822665		15	lldD1	SMc01740	-79	0.00224941		15	SMc00476	SMc00476	-63	0.00482532
17	SMc01128	SMc01128	-65	0.00822665		16	bioS	SMc02061	-79	0.00224941		16	SMc01434	SMc01434	-63	0.00482532
18	SMc01448	SMc01448	-65	0.00822665		17	SMc00563	SMc00563	-78	0.00262398		17	SMc00593	SMc00593	-62	0.00578138
19	SMc02180	SMc02180	-65	0.00822665		18	SMc02230	SMc02230	-78	0.00262398		18	afuC	SMc04300	-62	0.00578138
20	acnA	SMc03846	-65	0.00822665		19	moaC	SMc00237	-77	0.00306084		19	SMc02824	SMc02824	-61	0.0069262
21	SMc03995	SMc03995	-65	0.00822665		20	SMc01665	SMc01665	-77	0.00306084		20	SMc03171	SMc03171	-61	0.0069262
22	SMc00538	SMc00538	-64	0.00971879		21	cysN	SMc00090	-76	0.00357029		21	SMc03838	SMc03838	-61	0.0069262
23	SMc02032	SMc02032	-64	0.00971879		22	SMc00994	SMc00994	-76	0.00357029		22	SMc00563	SMc00563	-60	0.00829677
24	SMc02559	SMc02559	-64	0.00971879		23	SMc01282	SMc01282	-76	0.00357029		23	SMc03812	SMc03812	-60	0.00829677
25	SMc03294	SMc03294	-64	0.00971879		24	SMc02335	SMc02335	-76	0.00357029		24	rpmJ	SMc04003	-60	0.00829677
						25	SMc04409	SMc04409	-76	0.00357029		25	SMc00826	SMc00826	-59	0.0099372
						26	SMc01669	SMc01669	-75	0.00416437		26	SMc02171	SMc02171	-59	0.0099372
						27	mcpE	SMc03004	-75	0.00416437		27	SMc02886	SMc02886	-59	0.0099372
						28	SMc01788	SMc01788	-74	0.00485705		28	SMc04149	SMc04149	-59	0.0099372
						29	SMc03094	SMc03094	-74	0.00485705
						30	SMc03855	SMc03855	-74	0.00485705
						31	SMc00530	SMc00530	-73	0.00566462
						32	accC	SMc01345	-73	0.00566462
						33	SMc02559	SMc02559	-73	0.00566462
						34	SMc02722	SMc02722	-73	0.00566462
						35	SMc03840	SMc03840	-73	0.00566462
						36	SMc00265	SMc00265	-72	0.00660601
						37	murI	SMc00483	-72	0.00660601
						38	pdxA1	SMc00580	-72	0.00660601
						39	TRm19C	SMc01098	-72	0.00660601
						40	SMc01815	SMc01815	-72	0.00660601
						41	SMc01962	SMc01962	-72	0.00660601
						42	SMc01979	SMc01979	-72	0.00660601
						43	arsH	SMc02650	-72	0.00660601
						44	SMc02890	SMc02890	-72	0.00660601
						45	SMc04294	SMc04294	-72	0.00660601
						46	SMc00130	SMc00130	-71	0.00770325
						47	eriA	SMc01623	-71	0.00770325
						48	nth	SMc02843	-71	0.00770325
						49	pit	SMc02861	-71	0.00770325
						50	SMc02906	SMc02906	-71	0.00770325
						51	cheB	SMc03010	-71	0.00770325
						52	ccmG	SMc03851	-71	0.00770325
						53	SMc04457	SMc04457	-71	0.00770325
						54	dfp	SMc01161	-70	0.00898191
						55	SMc01762	SMc01762	-70	0.00898191
						56	proC	SMc02677	-70	0.00898191
						57	motC	SMc03043	-70	0.00898191
						58	TRm28.1	SMc03278	-70	0.00898191
						59	SMc04313	SMc04313	-70	0.00898191

## Sheet: sRNA targeting bfr
>putative IgRs encoding sRNAs targeting bfr (bacterioferritin mRNA)
Rank	IG	Score	Pvalue	IG_start	IG_stop	mRNA_start	mRNA_stop		Annotated sRNA?	RirA box?
1	SMc01579...SMc01582	-96	0.00021131	111	159	-26	19		no
2	cpaC1...SMc04110	-75	0.00090454	7	48	-26	9		no
3	gcd...SMc00453	-84	0.00194797	79	106	-15	14		no
4	SMc02446...SMc02447	-70	0.00334122	51	72	-7	14		no
5	SMc02053...SMc02052	-71	0.00356433	31	80	-28	16		SmelC395	no
6	SMc01448...SMc01449	-71	0.00466215	3	28	-19	11		no
7	dac...rlpA	-65	0.00517312	7	22	-26	-9		no
8	xerD...accA	-65	0.00602454	25	55	-10	17		no
9	gsh1...SMc00826	-65	0.00626872	20	35	-11	7		no
10	rpsJ...rplC	-67	0.0095844	54	77	-28	-7		no
11	upp...add	-66	0.00999884	28	49	-28	-2		no
